# Supplementary material for: Additive and Transcript-Specific Effects of KPAP1 and TbRND Activities on 3′ Non-Encoded Tail Characteristics and mRNA Stability in Trypanosoma brucei
Source: PLoS One. 2012 May 21;7(5):e37639. doi: 10.1371/journal.pone.0037639 (PMC3357391; doi:10.1371/journal.pone.0037639)
Supplement: Dataset S1 — Spreadsheet containing 3′ non-encoded tails from the various cell lines used in this study. Tails acquired from the four transcripts examined are categorized in separate sheets of the Excel file, and categorized by different cell lines within each sheet. The dataset for the MURF2 transcript also includes a designation of whether or not the tail was acquired from a completely edited MURF2 transcript. (XLS) [file pone.0037639.s002.xls]

## Sheet: ND4
3' non-encoded RNA ends obtained by cRT-PCR
Clone	Tail observed
From TbRND RNAi uninduced
1	AAAAAAAAAAAAAAA
2	UUUUAUUUU
3	no tail
4	UU
5	UUUU
6	no tail
7	AAAAAAUAAAAAAAAAAAAAAAAAAAAAUAUAAAAAAUAAUAAUUAAUAAAUAUAU
8	no tail
9	no tail
10	A
From TbRND RNAi
1	AAAAAAAAAAAA
2	AAAAAAAAAAAAAUAAAUAU
3	no tail
4	AAAAAAAAAAAAAAAAAU
5	UUUUUU
6	no tail
7	no tail
8	no tail
9	AA
10	AAAAAAUAAAAA
11	no tail
12	AAUUU
13	AAAAAAAAAUAAAAAU
14	AAUUUA
15	AAAAAUUAAAAAAAAAAAAUAAA
16	AAAAAAA
17	AAAAAAAUAAUUUUU
From KPAP1 RNAi uninduced
1	AAAAAAAAAAAA
2	AAAAAAAAAAAAAAAAAAAUAAAAAA
3	UUUUUUUUUUUUUUUUUU
4	no tail
5	AAAAAAAAAAAAAAA
6	no tail
7	AAAAAAAUUUUAAAA
8	AAAAUAAAAAAAUU
9	AAAAAAAAAAAAAAAAAAAAAAAAAAAAAAAUAAAUUAA
10	UUUUUUUUUUU
11	AAAAUUUAAAAAAUUUUUUG
12	AAAAAAAAAAAAAAAAAAAAAAAAAAAAAA
13	AAUUUU
14	AAAAAAUACU
15	no tail
16	AAAAAAAAAAAAU
17	AAAAAUUUUAAAUAAAAUUUUUUUUUUUUUUU
18	AAAAAAAAAAAAAAAAAAAAAAAAU
From KPAP1 RNAi
1	no tail
2	no tail
3	no tail
4	U
5	no tail
6	no tail
7	no tail
8	U
9	no tail
10	no tail
11	UU
12	no tail
13	AAAUUU
14	UAAUUUAAAUAAAAUUAAAUUAA
15	no tail
16	AAUUU
17	AUU
18	UUUUUUUUU
19	UUUUUU
20	AAUUU
21	UUU
22	no tail
23	UAAAAU
24	no tail
25	UUUUUUUUUUGUUUU
26	UUUUUUUUUUUUUUUUUUUUUU
27	no tail
28	no tail
29	no tail
30	UUUUUUUU
31	no tail
32	no tail
33	no tail
34	UUUUUUUUUUAAAAAAAUUUUUUUU
35	UUUUUUUUUUUUUUUUUUUUUU
36	UUUUUUUUUUUUUUUUUUUUUUUUAA
From KPAP1/RND RNAi uninduced
1	AAAAAUAAU
2	UAAAAAAAAA
3	no tail
4	AAAAAAAAAAAAAAAAAU
5	no tail
6	UUUUU
7	AAAAAAAAAAAAAA
8	UUUUUUUUUUUUUU
9	U
10	AAA
11	AAUAUUUUUAUUUU
12	UUAAAAAAAAAAAAA
13	AAUUUUUU
14	no tail
15	no tail
16	no tail
17	UUUUUUUUAAAAAAAAAAAA
18	AAAAAAAA
19	UUUU
20	no tail
21	AAAAAAAAUAAAAAAU
22	AAAAAAAAAAAAAU
From KPAP1/RND RNAi
1	no tail
2	UUUUUUUUUUUUUU
3	no tail
4	no tail
5	no tail
6	AAAAAAAAAAAAAAAA
7	no tail
8	no tail
9	AAAAAAUUAAAAAAAA
10	UUU
11	no tail
12	UU
13	AAAUUU
14	no tail
15	no tail
16	U
17	U
18	no tail
19	no tail
20	U
21	UUUUUUUUU
22	no tail
23	no tail
24	UUUUUUU
25	U
26	no tail
27	no tail
28	no tail
29	no tail
30	no tail
31	no tail
32	no tail
33	no tail
34	no tail

## Sheet: preRPS12
3' non-encoded RNA ends obtained by cRT-PCR
Clone	Tail observed
From TbRND RNAi uninduced
1	UUUAAAAAAAAAAAAAAAAAAA
2	AAAAAAAAAAAAAAAAAAAAAAAAAAAAAAAAAAAAAAA
3	AAAAAAAAAAAAAAAAUAA
4	AAAAAAAAAAAAAAAA
5	AAAAAAAAAAAAAAAAAA
6	UUUAAAAAAAAAAAAAAAAAAAAAAAAAAAAAAU
7	UUUUUUUU
8	AAAUUUUUUUUUUUUUUU
From TbRND RNAi
1	AAAAAAAAUAAAAAAAAAAAAAAAAA
2	AAAAAAAAAAAAAAAAAAAAAAAAAAAAAAAAAAAAAAAAAAAAA
3	AAAAAAAAUAAAAAAAAAAAAAAAAAAAAAAGAAAAA
4	no tail
5	AAAAAAAAAAAAAAAA
6	AAAAAAAAAAAAAAAAAAAAAAAAAAAAACAAAA
7	UUUAAAAAAAAAAAAAAAAAAAAAAAAAAAAAAU
8	AAAAAAAAAAAAAAAAAAAAAAAAAUAUU
9	UAAAAAAAAAAAAAAAAAAAAAAAAAAAAAAAAAAAAAAAUU
10	AAAAAAAAAAAAAAAUAAAAAAAAAAAAAAAAAAUCAAA
11	AAAAAAAAUAAAAAAAAAAAAAAAAAAAAAAGAAAAA
12	AAAAAAAAAAAUAAAAAAAAA
13	AAAAAAAAAAAAAAAAAAA
14	AAAAUUUUU
15	AAA
16	AAAAA
17	AAAAAU
From KPAP1 RNAi uninduced
1	no tail
2	no tail
3	AAAAAAA
4	no tail
5	U
6	no tail
7	no tail
8	UUUUUAAAAAAAAUAAUAAAAAAAAAAA
9	AAAAAAAAUAAAAAAAAAA
10	AAAAAAAA
11	AAAAU
12	no tail
13	AUUUUUUUUUUUUUUUUUUUUUU
14	GU
15	UUUAAAAAAAAAAACUAUUUUAAAAAAAAAAAAAAAAAAAAAAAAAAA
16	AAAAAAAAAAAAAAAAAA
From KPAP1 RNAi
1	UUUUUUUUUUUUUUUUU
2	UUUUUUUUUUUUUUU
3	UUUUAAAAAA
4	UUUUUUUUUUUUUUUUUU
5	UUUUUUUUUUUUUUU
6	UUUUUUUUUUU
7	UUAAUAAAAUUUUUUU
8	AAAAAUUUUAUUUUUUUUUUUUUU
9	UUUUUUUUU
10	UUUUUUUUUUUUUUUUU
11	UUUUUUUU
12	UUUUUUUU
13	UUUUUUUUUUU
14	UUUUUUUUUUUUUU
15	U
16	no tail
17	UUUUUUUUUUUUU
18	UUUUUUUUUUUUUUUAAUA
19	AUUUUUUUUUUUUUUUUUUUUUUU
20	UUUUUUUUU
21	UUAGAUUU
22	UUUUUUUUUUUUUUUUUUUUUUUUUUUU
23	UUUUUAAAAAAAAUAAAAAAAAAAAAAAAAAAAAAAAAAAAUUUAA
24	UUUU
25	UUUUUUUUUUUUUU
26	UUUUUUU
27	UUUUU
From KPAP1/RND RNAi uninduced
1	no tail
2	no tail
3	no tail
4	no tail
5	AAAAAAAUCUU
6	no tail
7	AAAAAAAAAAAAAAAAAAAAAAAAAAAAAAAAAAAAAUAAA
8	AAAAAAAAAAAAAAAAAAAAAAAAAAAAAA
9	UUUUUUUUUUUUUUAUUAAAAAAAAAAAAAAAAAAAAAAAAAAAAUUUU
10	UUUUU
11	no tail
12	AAAAAAAAAAAAAAAUAUAAA
13	AUAAAAAAAAAAAAAAAAAAAAAAAAAAAAAAAAAUAAAAUAAU
14	UUUUUUUU
15	UUUUU
16	AAAAAAAAAAAAAAAAAAAAAAAAAAAAAAUAUUAA
From KPAP1/RND RNAi
1	AAUUUUUUUUUUUUUU
2	UUUUUU
3	UUUUU
4	UUUU
5	UUUUUUU
6	GUG
7	UUUUU
8	UUUU
9	UUUUUUUUUUUUU
10	no tail
11	UUUUUUUUU
12	UUUUUUUU
13	no tail
14	AUUU
15	UUUU
16	UUUUUU
17	UGU
18	UUUUUUUUU
19	UUUUUUUUUUUUUU
20	U
21	UUUUUUUU
22	UUUU
23	no tail
24	UUUUA
25	UUUUUUUU
26	UUUUUUUU
27	UUUUUUUU
28	UUUUUUU
29	AAAAAAAAAAAAAAAAAAAA

## Sheet: part edRPS12
3' non-encoded RNA ends obtained by cRT-PCR
Clone	Tail observed
From KPAP1 RNAi uninduced
1	AAAAAAAAAAAAAAAAAAU
2	AAAAAAAAAAAAAAAAAAAA
3	UUUUUUUUUUU
4	AAAAAAAAAAAAAAAAAAU
5	AAAAAAAAAAAAAAAAAU
6	AAAAAAAAAAAAAAAAAAAA
7	UUUUAAAAAAAAAAAAAAAAAAAAAU
8	AAAAAAAAAAAAAAAAAAU
9	UUAAAAAAAAAAAAAAAAAAAAUU
10	UUUUUAAAAAAAAAAAAAAAAAAAAAAAAUUUU
11	AAAAAAAAAAAAAAAAAA
12	AAAAAAAAAAAAAAAA
13	AAAAAAAAAAAAAAA
14	AAUUAAAAAAAAAAUAAAAAAU
15	AAAAAAAAAAAAAAAAAAAA
16	ACAAAAAAAAAAAAAAAAAAAAAAAU
17	AAAAAAAAAAAAAAAAAA
18	AAAAAAAAAAAAAAAAAA
19	AAAAUAAAAAAAAAUAAAAAAAAUA
20	UUAAAAAAAAAAAAAAAAAAAAU
21	AAAAAAAAAAAAAAAAAAAAUAA
22	AAAAAAAAAAAAAAAAAAAA
23	AAAAAAAAAAAAAAAAAAU
24	UUUUUUUUUUU
From KPAP1 RNAi
1	UU
2	UUUUUUUUUU
3	no tail
4	no tail
5	UUUUUUU
6	UUUUUU
7	UUUUUUUUUUUUUUU
8	U
9	AAAAAAAAAAAAAAAAAAAU
10	UAAAAAAAAAAAAUAAAAAAAAAAAAAAAAAAU
11	UUUUUUUU
12	UUU
13	UAAAAAAAAAAAAAAAAA
14	A
15	UUUUAUCUCGAAUCGCCACUUCU
16	UUUUUUUUU
17	UUUUUUUU
18	AAAAAAAAAAAAAAAAAAA
19	UUGUUUUU
20	UUUU
21	no tail
22	UUUU
23	UU
24	UUUUUUUU
25	AAAAAAAAAAAAAAAAAAAAAAAA
26	UUUAAAAAAAAAAAAAAAAAAAUU
27	UUUUUU
28	UUUUAAAAAAAAAAAAAAAUUAAA
29	AAAAAAAAAUUAAAAUA
30	AAAAAAAAAAAAAAAAA
31	UUU
32	UU
33	UUUUUUUUUU

## Sheet: edMURF2
3' non-encoded RNA ends obtained by cRT-PCR
fully edited Y/N?	Clone	Tail observed
From TbRND RNAi uninduced
Y	1	UUUUUUUUUUUUUUUUUUUUU
Y	2	UUUUUUUUUUUUUAAAAAAAAAUAAAAAAAAAAAAUUUU
Y	3	ACAAAAAAAAAAAAUUUA
Y	4	AAAAAAAAAAAAAAAAAUAUUAAAUAUAAAAUAAAUAAAAAAUAAAAAUAUAAAAAAUAUUAAAUAAAUAAAUAGAU
Y	5	AAAAAAAAAAAA
N	6	AAAAAAAAAAUU
Y	7	AAUUAAUAAAUAAAUAAUUAAUAAAAAUUAAAUAUAAAUUUAAUAAAAUAAAUUUUUU
Y	8	AAAAAAAAAA
Y	9	UAAAAAAAAAAAAAA
Y	10	AAAAAAAAAU
Y	11	no tail
From TbRND RNAi
Y	1	AAAAAAAAAAAAAAAAAAU
Y	2	UUUUUUUUUUUUUAUUUUAAAAAAAAAUUUAU
Y	3	AAAAAAAUUUUUUUUG
Y	4	AAAAAAAU
Y	5	A
Y	6	AAAAAAAAAAU
Y	7	no tail
Y	8	AAUU
Y	9	no tail
N	10	UUUUUUU
Y	11	no tail
Y	12	UUUUUUAAAAAAAAUUUUUUUUUUAAAAAACAAAAAAAAAAAAAUAAAAAUAAAAAUAAUAAAAAUAAAAUAAAAU
From KPAP1 RNAi uninduced
Y	1	AAAAAAAAA
N	2	no tail
Y	3	AAAAAAAAAAAAAAAAUAAAUAAAUAAAUAAAUUAAAAAUAAAUAUAUAUAAAAUAAAUU
Y	4	UUUUAAAAAAAAAAAAAAAAAAAAAAAAAAUAAAAAAAAAUAAUAAAAAAAAAAAAAAUAAUAAUUU
N	5	no tail
N	6	UAAAAAAAAAAAAAAAAAAUAAAAAAAAAUAAAAAUAUAUAAAAAU
N	7	UUUUUUUUAAAAAAAAAAAAAAAAAUAAAAAAAUAAAUAAAAAAAAAAAAAAAAA
Y	8	AAAAAAAAAAAUAAAAUAAAAUUAAAUAAAAAUAUAUAAA
Y	9	UUUUUUUUUUUUUUAAAAAAAAUAAAAAAAAAAAAAAAAAAAUAAUAAAAAAUAAAAUAAAAAAUAAAAAAUAAAUAAUAAAAUAAAUAAUAAUUAAAAUAAAUAAAAAAAAAUAAAAUUAUAAAUAAUAAAAUUAAAAUAUAAAAAAAAU
N	10	UUUUUUUUUUUUUUUAAAAAAAAAAAAU
N	11	no tail
Y	12	UUUUUUUGUUUUAAAAAAAAAAAAUAAAAAAAAAAAAAAAAAAU
Y	13	AAAAAAAAAA
Y	14	no tail
Y	15	AAAAAAAAAAAAAAAUAAAAAUAAAAUAUAAAAAAAAUAUAAUAAAAAAAUAAAAAAAAAUAAAAUAUAAAUUAAAUAAUAAUAAUAUAAAU
N	16	AAAAAAAAAUAAAAAAAAU
Y	17	UU
From KPAP1 RNAi
Y	1	UU
Y	2	UUUUUUUUUUUU
N	3	UUUUUUUUUUUAUAUAAAAAAUUU
Y	4	UAAAAUAAA
Y	5	no tail
Y	6	UUUUUUUUUUU
Y	7	UUUAAAUUUUUUUU
Y	8	AAUUUUUU
Y	9	AAUUUU
N	10	UUC
N	11	U
Y	12	UUUAAUAUAAAAAAAAAU
N	13	AAAA
Y	14	UUUUUU
N	15	UUUUUUAUUUUUUU
Y	16	no tail
Y	17	UUUUUUUUUUUUUUUUUU
Y	18	AU
Y	19	UU
Y	20	no tail
Y	21	UUUUUUUUUUUUUG
N	22	A
N	23	UUUUAAAAA
N	24	UU
N	25	UUUUUUUUUUUUUU
N	26	UU
N	27	AAAAAA
N	28	UAAAAAAAAU
Y	29	AAAAAUAAAUAAAAAUAAAAUAAU
From KPAP1/RND RNAi uninduced
N	1	AUUUUAAAAAUUU
N	2	ACAAAAUAAAAAAAAAAUAUAAUAAUAAAAUUAUUAAAUAAAAAUUAAAAUUUUUU
Y	3	UAAAAAAUAAAAAAAAAAAAAAAAAAAAUGUAAAAAUAUAAUAAAAGAUAUAAAAUAUAAAUAAAAUUUAAAAUAAAU
N	4	AAAU
Y	5	AUAAAAAAAAUAAAAAAAA
Y	6	UUUUUUUUUUUAAAAUUU
Y	7	UUUUUUUUUUUUUUUUUUAAAAAAAACUUUUU
N	8	UUUUUUAAUAAAAAAAAAUAAAAAAAAAAAAAAAAAAAUAUUAUAUAUUAAAUUAUAAA
Y	9	AAAUAUAUUU
Y	10	UUUUUUUUUUUUUUUUUAUUAAAAAUAAAAAAAAUUUAUU
Y	11	AAACAUUAAAUAAAAAAAUAAUAAAUAAAAUUAAAUU
N	12	AUUUUUUU
N	13	AUUUUUUU
From KPAP1/RND RNAi
Y	1	AA
Y	2	AA
Y	3	AAAU
Y	4	AAAAAAAUAAAAUAGAAAAAAUAAAAAAUA
Y	5	A
Y	6	UAUAAAAAAA
Y	7	AUUUUUUUAA
Y	8	no tail
N	9	no tail
Y	10	AAAAUU
Y	11	no tail
N	12	AUU
N	13	no tail
Y	14	no tail
Y	15	AAUAAAAAUAAAUAAUAU
N	16	no tail
N	17	A
Y	18	AAAUAUAUAAAUAAUAC
Y	19	AAAAAAAAUU
N	20	AAUUUUUUUUUUUUU
Y	21	AAAAAAAAU
N	22	AAAAAAA
Y	23	no tail
Y	24	no tail
Y	25	UUC
Y	26	AAAU
Y	27	AA
